# Supplementary material for: Antimicrobial Resistance and Prevalence of Extended Spectrum β-Lactamase-Producing Escherichia coli from Dogs and Cats in Northeastern China from 2012 to 2021
Source: Antibiotics (Basel). 2022 Oct 28;11(11):1506. doi: 10.3390/antibiotics11111506 (PMC9686880; doi:10.3390/antibiotics11111506)
Supplement: Supplementary file 1 [file antibiotics-11-01506-s001.zip]

Archive with 1 entries (1 files):
- antibiotics-1923183-supplementary.pdf
